# Supplementary material for: Improving the Quality of Reclaimed Water via Applying Spirulina platensis to Eliminate Residual Nitrate
Source: Int J Environ Res Public Health. 2023 Jan 24;20(3):2117. doi: 10.3390/ijerph20032117 (PMC9916132; doi:10.3390/ijerph20032117)
Supplement: Supplementary file 1 [file ijerph-20-02117-s001.zip]

Archive with 1 entries (1 files):
- ijerph-2144584-supplementary.pdf
